# Supplementary material for: Biophysical Modeling of SARS-CoV-2 Assembly: Genome Condensation and Budding
Source: Viruses. 2022 Sep 20;14(10):2089. doi: 10.3390/v14102089 (PMC9611094; doi:10.3390/v14102089)
Supplement: Supplementary file 1 [file viruses-14-02089-s001.zip]

Archive with 9 entries (9 files):
- SI.pdf
- Video_S1_RNP.mov
- Video_S2_RNPBranch.mov
- Video_S3_RNPPhaseLinear.mov
- Video_S4_RNPPhaseBranch.mov
- Video_S5_ERGICBudding.mov
- Video_S6_scene1.mov
- Video_S7_scene2.mov
- Video_S8_random.mov
